# Supplementary material for: Molecular and Genomic Insights of mcr-1-Producing Escherichia coli Isolates from Piglets
Source: Antibiotics (Basel). 2022 Jan 26;11(2):157. doi: 10.3390/antibiotics11020157 (PMC8868104; doi:10.3390/antibiotics11020157)
Supplement: Supplementary file 1 [file antibiotics-11-00157-s001.zip]

Archive with 1 entries (1 files):
- antibiotics-1537940-supplementary.pdf
